# Supplementary material for: Leaf Size Development Differences and Comparative Transcriptome Analyses of Two Poplar Genotypes
Source: Genes (Basel). 2021 Nov 9;12(11):1775. doi: 10.3390/genes12111775 (PMC8624656; doi:10.3390/genes12111775)
Supplement: Supplementary file 1 [file genes-12-01775-s001.zip]

Archive with 2 entries (2 files):
- Supplementary Figure S1-2.pdf
- Supplementary Material Table S1-8.xlsx
