# Supplementary material for: Leaf Size Development Differences and Comparative Transcriptome Analyses of Two Poplar Genotypes
Source: Genes (Basel). 2021 Nov 9;12(11):1775. doi: 10.3390/genes12111775 (PMC8624656; doi:10.3390/genes12111775)
Supplement: Supplementary file 1 [file genes-12-01775-s001.zip › Supplementary Material Table S1-8.xlsx]

## Sheet: Table S1
Table S1 Primers used for qRT-PCR experiments
Gene ID	Gene name	Forward primer sequence	Reverse primer sequence
Potri.014G007200	GFR1/2b	TCTTGGTTTGGAGGGTCTTG	GCAACGACATTGTTTTGGTG
Potri.018G065400	GRF6b	GCTGAAAGAGGAGGTTGACG	GCTGAAAGAGGAGGTTGACG
Potri.001G114000	GRF12a	CACCTTCAATTGGGCTAGGA	GACCACCAAGGGAAGCAGTA
Potri.019G013100	GIF1	ATGGCTGCACGCTCTTCTAT	CACTGCCTCCTGCAGTGTTA
Potri.002G177600	GIF3	ATGGCTTCATTTCCACCAAC	GGTGTCTGTGGTTGTGCATC
Potri.T046300	TCP	GAACCATGACTGCTCTGCAA	CAATCCTCAGAAGCATGCAA
Potri.002G010000	CYCB2;4	CCAGTTCTGTCGGAACCAAT	ATGTCCATGATCGGCTCTTC
Potri.013G060800	EXPA15	GGTGCTGGTGATGTTGTGTC	CAGTTTGGAGGAGCCACATT
Potri.001G309500	PtrActin	AAACTGTAATGGTCCTCCCTCCG	GCATCATCACAATCACTCTCCGA

## Sheet: Table S2
Table S2 Summary of the RNA-seq results
Sample name	Raw reads	Clean reads	clean bases	Error rate(%)	Q20(%)	Q30(%)	GC content(%)
Pd_1	75784500	74818616	11.22G	0.02	98.26	94.83	43.91
Pd_2	51087470	49701378	7.46G	0.02	98.24	94.75	43.78
Pd_3	55852470	54841504	8.23G	0.02	98.23	94.74	43.91
Ps_1	44937518	43377468	6.51G	0.02	98.19	94.63	44.27
Ps_2	55053972	54283046	8.14G	0.02	98.27	94.8	44.19
Ps_3	53808974	52412042	7.86G	0.03	98.03	94.22	44.28

## Sheet: Table S3
Table S3 The GO enrichement of DEGs between P. deltoides ‘Danhong’ and P. simonii ‘Tongliao1’.
GO_accession	Description	Term_type	Over_represented_pValue	Corrected_pValue
GO:0043232	intracellular non-membrane-bounded organelle	cellular_component	2.19e-14	1.03e-10
GO:0005840	ribosome	cellular_component	1.2e-13	2.82e-10
GO:0043228	non-membrane-bounded organelle	cellular_component	2e-13	3.13e-10
GO:0003735	structural constituent of ribosome	molecular_function	1.04e-12	1.23e-09
GO:0005198	structural molecule activity	molecular_function	4.62e-12	4.35e-09
GO:1901564	organonitrogen compound metabolic process	biological_process	7.43e-12	5.82e-09
GO:0030529	ribonucleoprotein complex	cellular_component	1.03e-11	6.91e-09
GO:0005622	intracellular	cellular_component	4.85e-11	2.85e-08
GO:1901566	organonitrogen compound biosynthetic process	biological_process	1.13e-10	5.91e-08
GO:0044424	intracellular part	cellular_component	3.73e-10	1.69e-07
GO:0005623	cell	cellular_component	4.32e-10	1.69e-07
GO:0044464	cell part	cellular_component	4.32e-10	1.69e-07
GO:0043436	oxoacid metabolic process	biological_process	5.8e-09	1.96e-06
GO:0009058	biosynthetic process	biological_process	5.85e-09	1.96e-06
GO:0006082	organic acid metabolic process	biological_process	6.76e-09	2.12e-06
GO:0006807	nitrogen compound metabolic process	biological_process	7.34e-09	2.16e-06
GO:0019752	carboxylic acid metabolic process	biological_process	9.43e-09	2.61e-06
GO:0005737	cytoplasm	cellular_component	1.97e-08	5.03e-06
GO:0043229	intracellular organelle	cellular_component	2.06e-08	5.03e-06
GO:0032991	macromolecular complex	cellular_component	2.14e-08	5.03e-06
GO:0043604	amide biosynthetic process	biological_process	3.74e-08	8.03e-06
GO:0043226	organelle	cellular_component	3.76e-08	8.03e-06
GO:1901576	organic substance biosynthetic process	biological_process	4.66e-08	9.53e-06
GO:0044710	single-organism metabolic process	biological_process	5.77e-08	1.13e-05
GO:0043603	cellular amide metabolic process	biological_process	6.9e-08	1.3e-05
GO:0051186	cofactor metabolic process	biological_process	7.39e-08	1.34e-05
GO:0044281	small molecule metabolic process	biological_process	9.77e-08	1.7e-05
GO:0044444	cytoplasmic part	cellular_component	1.36e-07	2.29e-05
GO:0044711	single-organism biosynthetic process	biological_process	1.57e-07	2.55e-05
GO:0006412	translation	biological_process	2.56e-07	4.01e-05
GO:0034641	cellular nitrogen compound metabolic process	biological_process	2.77e-07	4.21e-05
GO:0043043	peptide biosynthetic process	biological_process	2.9e-07	4.23e-05
GO:0044712	single-organism catabolic process	biological_process	2.97e-07	4.23e-05
GO:0008152	metabolic process	biological_process	6.89e-07	9.53e-05
GO:0006629	lipid metabolic process	biological_process	7.72e-07	0.00010377
GO:0006518	peptide metabolic process	biological_process	1.95e-06	0.00025524
GO:0043648	dicarboxylic acid metabolic process	biological_process	2.58e-06	0.00032785
GO:0008202	steroid metabolic process	biological_process	3.38e-06	0.00040509
GO:0044249	cellular biosynthetic process	biological_process	3.53e-06	0.00040509
GO:0003854	3-beta-hydroxy-delta5-steroid dehydrogenase activity	molecular_function	3.62e-06	0.00040509
GO:0016229	steroid dehydrogenase activity	molecular_function	3.62e-06	0.00040509
GO:0033764	steroid dehydrogenase activity, acting on the CH-OH group of donors, NAD or NADP as acceptor	molecular_function	3.62e-06	0.00040509
GO:0044763	single-organism cellular process	biological_process	6.72e-06	0.00072801
GO:0006694	steroid biosynthetic process	biological_process	6.81e-06	0.00072801
GO:0003777	microtubule motor activity	molecular_function	9.94e-06	0.0010396
GO:0006732	coenzyme metabolic process	biological_process	1.45e-05	0.0014846
GO:0007018	microtubule-based movement	biological_process	1.67e-05	0.0016722
GO:0006333	chromatin assembly or disassembly	biological_process	1.75e-05	0.0017124
GO:1901360	organic cyclic compound metabolic process	biological_process	2.03e-05	0.0019505
GO:1901605	alpha-amino acid metabolic process	biological_process	2.4e-05	0.0022621
GO:0016053	organic acid biosynthetic process	biological_process	2.94e-05	0.0026628
GO:0046394	carboxylic acid biosynthetic process	biological_process	2.94e-05	0.0026628
GO:0008150	biological_process	biological_process	3.56e-05	0.0031597
GO:0009085	lysine biosynthetic process	biological_process	3.85e-05	0.0032331
GO:0009089	lysine biosynthetic process via diaminopimelate	biological_process	3.85e-05	0.0032331
GO:0046451	diaminopimelate metabolic process	biological_process	3.85e-05	0.0032331
GO:0006520	cellular amino acid metabolic process	biological_process	4.08e-05	0.003364
GO:0051188	cofactor biosynthetic process	biological_process	4.71e-05	0.0038183
GO:0016462	pyrophosphatase activity	molecular_function	5.28e-05	0.0042087
GO:1901607	alpha-amino acid biosynthetic process	biological_process	5.69e-05	0.0044606
GO:0003723	RNA binding	molecular_function	7.2e-05	0.0055503
GO:0008652	cellular amino acid biosynthetic process	biological_process	7.54e-05	0.0057222
GO:0016628	oxidoreductase activity, acting on the CH-CH group of donors, NAD or NADP as acceptor	molecular_function	8.67e-05	0.0064759
GO:0042592	homeostatic process	biological_process	9.33e-05	0.006857
GO:0072524	pyridine-containing compound metabolic process	biological_process	9.51e-05	0.006884
GO:0009067	aspartate family amino acid biosynthetic process	biological_process	0.00010137	0.0071894
GO:0016614	oxidoreductase activity, acting on CH-OH group of donors	molecular_function	0.00010587	0.0071894
GO:0032787	monocarboxylic acid metabolic process	biological_process	0.00010654	0.0071894
GO:0005575	cellular_component	cellular_component	0.00010729	0.0071894
GO:0006334	nucleosome assembly	biological_process	0.00011044	0.0071894
GO:0031497	chromatin assembly	biological_process	0.00011044	0.0071894
GO:0034728	nucleosome organization	biological_process	0.00011044	0.0071894
GO:0044283	small molecule biosynthetic process	biological_process	0.00011155	0.0071894
GO:0009654	photosystem II oxygen evolving complex	cellular_component	0.00011587	0.0073668
GO:0003774	motor activity	molecular_function	0.00011751	0.007372
GO:0050662	coenzyme binding	molecular_function	0.00014429	0.0087609
GO:0016616	oxidoreductase activity, acting on the CH-OH group of donors, NAD or NADP as acceptor	molecular_function	0.00014465	0.0087609
GO:0016627	oxidoreductase activity, acting on the CH-CH group of donors	molecular_function	0.00014524	0.0087609
GO:0017111	nucleoside-triphosphatase activity	molecular_function	0.00016985	0.010116
GO:0044699	single-organism process	biological_process	0.00018262	0.01074
GO:0006096	glycolytic process	biological_process	0.00023901	0.012635
GO:0006757	ATP generation from ADP	biological_process	0.00023901	0.012635
GO:0009135	purine nucleoside diphosphate metabolic process	biological_process	0.00023901	0.012635
GO:0009179	purine ribonucleoside diphosphate metabolic process	biological_process	0.00023901	0.012635
GO:0009185	ribonucleoside diphosphate metabolic process	biological_process	0.00023901	0.012635
GO:0046031	ADP metabolic process	biological_process	0.00023901	0.012635
GO:0019725	cellular homeostasis	biological_process	0.00024707	0.012916
GO:0006399	tRNA metabolic process	biological_process	0.00025757	0.013317
GO:0045454	cell redox homeostasis	biological_process	0.00027119	0.013869
GO:0044724	single-organism carbohydrate catabolic process	biological_process	0.00027559	0.013943
GO:1990204	oxidoreductase complex	cellular_component	0.00030247	0.015078
GO:0006553	lysine metabolic process	biological_process	0.00030716	0.015078
GO:0034660	ncRNA metabolic process	biological_process	0.00030765	0.015078
GO:0008610	lipid biosynthetic process	biological_process	0.00033965	0.016475
GO:0044237	cellular metabolic process	biological_process	0.00034673	0.016647
GO:0044877	macromolecular complex binding	molecular_function	0.00035175	0.016717
GO:0033554	cellular response to stress	biological_process	0.00036193	0.017029
GO:0009132	nucleoside diphosphate metabolic process	biological_process	0.00036745	0.017117
GO:0006165	nucleoside diphosphate phosphorylation	biological_process	0.00040341	0.018428
GO:0046939	nucleotide phosphorylation	biological_process	0.00040341	0.018428
GO:0016052	carbohydrate catabolic process	biological_process	0.00041395	0.018727
GO:0015631	tubulin binding	molecular_function	0.0004405	0.019556
GO:0048037	cofactor binding	molecular_function	0.00044059	0.019556
GO:0019362	pyridine nucleotide metabolic process	biological_process	0.00044943	0.019579
GO:0046496	nicotinamide nucleotide metabolic process	biological_process	0.00044943	0.019579
GO:0009084	glutamine family amino acid biosynthetic process	biological_process	0.00050935	0.021986
GO:0006725	cellular aromatic compound metabolic process	biological_process	0.00052649	0.022398
GO:0008839	4-hydroxy-tetrahydrodipicolinate reductase	molecular_function	0.00052842	0.022398
GO:0044238	primary metabolic process	biological_process	0.00053389	0.022428
GO:0044723	single-organism carbohydrate metabolic process	biological_process	0.0005482	0.022825
GO:0006733	oxidoreduction coenzyme metabolic process	biological_process	0.00058637	0.024201
GO:0008017	microtubule binding	molecular_function	0.00061353	0.025101
GO:0006090	pyruvate metabolic process	biological_process	0.00063403	0.025717
GO:0006259	DNA metabolic process	biological_process	0.00064205	0.025808
GO:0004869	cysteine-type endopeptidase inhibitor activity	molecular_function	0.00064726	0.025808
GO:0008033	tRNA processing	biological_process	0.00069649	0.027538
GO:0034470	ncRNA processing	biological_process	0.0007395	0.028994
GO:0016787	hydrolase activity	molecular_function	0.00074603	0.029009
GO:0046483	heterocycle metabolic process	biological_process	0.00075752	0.029214
GO:0005664	nuclear origin of replication recognition complex	cellular_component	0.00077693	0.029719
GO:1901575	organic substance catabolic process	biological_process	0.00079059	0.029998
GO:0016818	hydrolase activity, acting on acid anhydrides, in phosphorus-containing anhydrides	molecular_function	0.00085743	0.032274
GO:0000808	origin recognition complex	cellular_component	0.00087666	0.032736
GO:0008238	exopeptidase activity	molecular_function	0.00096872	0.035889
GO:0042440	pigment metabolic process	biological_process	0.0010127	0.037224
GO:0019898	extrinsic component of membrane	cellular_component	0.0010794	0.039368
GO:0007017	microtubule-based process	biological_process	0.0011817	0.042768
GO:0004806	triglyceride lipase activity	molecular_function	0.0013259	0.04762
GO:0009064	glutamine family amino acid metabolic process	biological_process	0.0013689	0.048793
GO:0016832	aldehyde-lyase activity	molecular_function	0.0014097	0.049868

## Sheet: Table S4
Table S4 The KEGG enrichement of DEGs between P. deltoides ‘Danhong’ and P. simonii ‘Tongliao1’.
#Term	Database	ID	Input number	Background number	P-Value	Corrected P-Value
Ribosome	KEGG PATHWAY	pop03010	232	473	1.83e-20	2.24e-18	Pd vs Ps up
DNA replication	KEGG PATHWAY	pop03030	46	73	2.51e-07	1.53e-05
Mismatch repair	KEGG PATHWAY	pop03430	35	55	5.62e-06	0.00022864
Spliceosome	KEGG PATHWAY	pop03040	104	273	1.14e-05	0.000348769
RNA transport	KEGG PATHWAY	pop03013	91	233	1.86e-05	0.000454411
Nucleotide excision repair	KEGG PATHWAY	pop03420	39	84	0.000339466	0.0066057
Homologous recombination	KEGG PATHWAY	pop03440	30	58	0.000407933	0.0066057
Ribosome biogenesis in eukaryotes	KEGG PATHWAY	pop03008	49	117	0.000433161	0.0066057
Purine metabolism	KEGG PATHWAY	pop00230	70	197	0.00132965	0.0180241
Carbon metabolism	KEGG PATHWAY	pop01200	160	343	6.35e-07	7.68e-05	Pd vs Ps down
Photosynthesis	KEGG PATHWAY	pop00195	63	112	3.08e-05	0.00186582
Metabolic pathways	KEGG PATHWAY	pop01100	848	2561	0.000120928	0.00384853
Glycolysis / Gluconeogenesis	KEGG PATHWAY	pop00010	79	162	0.000140572	0.00384853
Biosynthesis of amino acids	KEGG PATHWAY	pop01230	140	333	0.00015903	0.00384853
Pentose phosphate pathway	KEGG PATHWAY	pop00030	43	74	0.000314218	0.00633672
Photosynthesis - antenna proteins	KEGG PATHWAY	pop00196	20	23	0.000420976	0.00727687
Biosynthesis of secondary metabolites	KEGG PATHWAY	pop01110	463	1364	0.00120627	0.0182449
Carbon fixation in photosynthetic organisms	KEGG PATHWAY	pop00710	53	108	0.00145648	0.0195816
Flavonoid biosynthesis	KEGG PATHWAY	pop00941	29	49	0.00228349	0.0276303
Carotenoid biosynthesis	KEGG PATHWAY	pop00906	29	50	0.00284536	0.0312989
Glyoxylate and dicarboxylate metabolism	KEGG PATHWAY	pop00630	47	100	0.00491577	0.0488477
Fructose and mannose metabolism	KEGG PATHWAY	pop00051	36	71	0.0052481	0.0488477

## Sheet: Table S5
Table S5 DEGs of leaf morphological and physiological traits identified by both QTL mapping and transcriptome
QTL	LOD	Genetic Distance	Gene id	Description	Synonyms	At	at desc	Pd_1	Pd_2	Pd_3	Ps_1	Ps_2	Ps_3	log2FoldChange	pval	padj
qLL-LG8-5	4.24	67.19	Potri.008G175100		POPTR_0008s17520, AT2G29420,ATGSTU7,GST25,GSTU7	AT2G29420	glutathione S-transferase tau 7	4.65251	4.3792	4.24367	0.996049	1.32457	0.586704	2.0657	6.37e-08	3.79e-07
qLL-LG3-29	4.04	49.969	Potri.003G027800		POPTR_0027s00390, AT2G26590,RPN13	AT2G26590	regulatory particle non-ATPase 13	1.49274	1.48859	3.73642	1.19914	0.0562813	0	2.2913	0.017435	0.039997
qLL-LG3-29	4.04	49.969	Potri.003G027600		POPTR_0027s00410, fgenesh4_pg.C_LG_III000165, AT2G25470,AtRLP21,RLP21	AT2G25470	receptor like protein 21	0.0282543	0	0	0.477528	0.236493	0.335744	-5.3388	4.54e-07	2.41e-06
qLL-LG8-7	4.1	68.076	Potri.016G077100	similar to expressed protein in Arabidopsis thaliana; [ co-ortholog (1of4) of At3g52570, ]	POPTR_0016s07800, eugene3.00160706, AT3G52570,	AT3G52570	alpha/beta-Hydrolases superfamily protein	5.145	6.41741	6.67578	13.5781	11.9849	11.2124	-1.1425	2.82e-10	2.17e-09
qLL-LG18-1	4.73	203.355	Potri.018G003300	similar to pentatricopeptide (PPR) repeat-containing protein; [ co-ortholog (2of2) of At1g10330, ]	POPTR_0018s03960, eugene3.01930032, AT1G10330,	AT1G10330	Tetratricopeptide repeat (TPR)-like superfamily protein	4.27864	6.40838	4.14613	0.115681	0.21537	0.188695	4.7048	7.87e-18	1.13e-16
qLL-LG18-1	4.73	203.355	Potri.018G003200	similar to putative disease resistance gene analog NBS-LRR. [ORG:Malus x domestica]; [ co-ortholog (27of27) of AAV38979, AAM77237, AAF36331, AAV38978, CAC35381, AAS49161, CAC35380, AAL83892, AAQ73301,	POPTR_0018s03970, Pt-FRGA-A30.26, eugene3.01930033, AT3G14470,	AT3G14470	NB-ARC domain-containing disease resistance protein	0.40748	0.401572	0.288849	0.109605	0.0437266	0.0744933	2.1378	0.0047409	0.012647
qLW-LG15-10	4.2	13.009	Potri.015G119800		, AT3G18670,	AT3G18670	Ankyrin repeat family protein	1.08743	3.39068	2.34998	0	0.0427321	0	7.2054	4.71e-08	2.84e-07
qLW-LG15-10	4.2	13.009	Potri.015G119700		, AT5G04690,	AT5G04690	Ankyrin repeat family protein	19.5553	24.2123	25.6796	2.01479	1.60758	1.74281	3.5626	5.58e-48	3.67e-46
qLW-LG15-10	4.2	13.009	Potri.015G119600		POPTR_0015s15550, eugene3.00150989, AT3G18670,	AT3G18670	Ankyrin repeat family protein	7.81056	10.8642	8.39725	1.30056	0.518854	1.32589	2.9705	1.21e-12	1.16e-11
qLW-LG15-18	4.53	63.911	Potri.015G085800	similar to methylcoclaurine hydroxylase. [ORG:Malus x domestica]; [ ortholog of AAQ54507,At5g42590,At5g24950,At5g24960,AAT46620,]	POPTR_0015s09740, Pt-CYP71.2, fgenesh4_pg.C_LG_XV000602, AT3G48270,CYP71A26	AT3G48270	cytochrome P450, family 71, subfamily A, polypeptide 26	1.76662	1.62958	2.00243	6.64079	7.34416	8.51462	-2.1918	2.11e-23	4.4e-22
qLW-LG15-19	4.32	68.39	Potri.015G087600		POPTR_0015s09910, AT5G61640,ATMSRA1,PMSR1	AT5G61640	peptidemethionine sulfoxide reductase 1	27.9061	30.5255	27.1251	231.705	201.506	212.706	-3.047	1.86e-135	8.94e-133
qLW-LG15-13	4.72	21.928	Potri.015G112200		POPTR_0015s12380, AT2G44740,CYCP4;1	AT2G44740	cyclin p4;1	0.979469	0.392822	0.765254	7.8179	6.11903	7.95499	-3.4882	4.99e-19	7.8e-18
qLW-LG15-13	4.72	21.928	Potri.015G112600		POPTR_0015s12420, AT5G45160,	AT5G45160	Root hair defective 3 GTP-binding protein (RHD3)	3.68402	3.26542	3.69903	6.96562	7.44949	7.54619	-1.1753	6.59e-12	5.89e-11
qLW-LG14-22	4.27	51.511	Potri.014G088400		POPTR_0014s08440, fgenesh4_pg.C_LG_XIV000324, AT2G22590,	AT2G22590	UDP-Glycosyltransferase superfamily protein	0.335847	0.190225	0.171035	37.5184	22.1682	26.8437	-7.0846	2.36e-29	6.86e-28
qLW-LG14-4	4.11	10.069	Potri.014G187500	HhH-GPD base excision DNA repair family protein; HhH-GPD base excision DNA repair family protein; HhH-GPD base excision DNA repair family protein; [ ortholog of At3g07930,]	POPTR_0014s19300, eugene3.02140018, AT3G07930,	AT3G07930	DNA glycosylase superfamily protein	2.34637	2.54033	1.73589	5.66243	7.14584	5.08942	-1.5618	2.01e-07	1.12e-06
qLW-LG14-17	4.92	43.802	Potri.014G145100	similar to chalcone synthase. [ORG:Humulus lupulus]; [ ortholog of BAB47195,AAR90868,AAR90862,CAA71904,At5g13930,]	POPTR_0014s14200, Pt-CHS.7, eugene3.00140920, CHS1, AT5G13930,ATCHS,CHS,TT4	AT5G13930	Chalcone and stilbene synthase family protein	548.622	449.327	507.278	981.074	959.483	1058.02	-1.1256	3.4e-31	1.08e-29
qLP-LG9-6	4	90.868	Potri.009G114400		POPTR_0009s11730, AT1G49310,	AT1G49310	unknown	1.6009	1.36013	0.815282	11.4906	5.40693	10.4529	-2.988	1.52e-06	7.51e-06
qLP-LG9-6	4	90.868	Potri.009G114600		POPTR_0009s11750, estExt_fgenesh4_pg.C_LG_IX0498, AT1G49320,ATUSPL1,USPL1	AT1G49320	unknown seed protein like 1	44.0868	48.3172	44.2348	22.2752	16.7457	19.7233	1.0866	1.51e-18	2.27e-17
qLP-LG9-6	4	90.868	Potri.009G114800		POPTR_0009s11770, grail3.0001046201,NULL,	NULL	NULL	47.8304	53.0059	44.4197	0.130056	0.155656	0.37125	7.6507	3.09e-171	2.69e-168
qLP-LG9-6	4	90.868	Potri.009G114700		,NULL,	NULL	NULL	73.4537	112.847	75.325	0.181649	0.289872	0	8.9982	1.48e-39	6.8e-38
qLP-LG8-8	4.03	89.359	Potri.008G187400	similar to ALANINE-2-OXOGLUTARATE AMINOTRANSFERASE 1; [ co-ortholog (1of2) of At1g70580, At1g23310, ]	POPTR_0008s19160, Pt-AOAT1.2, eugene3.00081764, AT1G70580,AOAT2,GGT2	AT1G70580	alanine-2-oxoglutarate aminotransferase 2	8.1398	9.22083	6.67988	38.6498	36.8866	38.8284	-2.3803	7.06e-81	1.17e-78
qLP-LG8-8	4.03	89.359	Potri.008G187200	F-box family protein; similar to SKP1 interacting partner 2 (SKIP2) TIGR_Ath1:At5g67250; [ co-ortholog (2of4) of At1g70590, ]	POPTR_0008s19140, eugene3.00081762, AT1G70590,	AT1G70590	F-box family protein	2.38663	2.58773	2.81285	0.483162	0.385511	0.537352	2.3362	3.64e-07	1.96e-06
qLP-LG8-8	4.03	89.359	Potri.008G187300	similar to expressed protein in Arabidopsis thaliana; [ co-ortholog (2of2) of At1g10690, ]	POPTR_0008s19150, eugene3.00081763, AT5G40460,	AT5G40460	unknown	0.834081	0.615505	1.01459	1.86662	1.90825	1.90298	-1.336	0.010243	0.025081
qLA-LG15-5	4.04	151.667	Potri.008G174800		POPTR_0008s17490, AT3G23980,BLI,KOS1	AT3G23980	BLISTER	18.1919	24.449	21.9378	9.72126	10.1663	7.94387	1.085	3.77e-09	2.59e-08
qLVA-LG17-4	4.11	20.624	Potri.017G039200		POPTR_0017s06650, estExt_fgenesh4_pg.C_640031, AT4G33090,APM1,ATAPM1	AT4G33090	aminopeptidase M1	27.7112	25.7487	28.4879	4.99006	5.55563	5.85231	2.1897	2.19e-70	2.86e-68
qLVA-LG17-4	4.11	20.624	Potri.017G039400	zinc finger (B-box type) family protein; [ co-ortholog (1of2) of At3g21890, ]	POPTR_0017s06670, eugene3.00640035, AT4G15248,	AT4G15248	B-box type zinc finger family protein	0.699144	0.870118	1.1505	0.0582084	0.185776	0	3.3606	0.0014707	0.0043988
qLVA-LG17-4	4.11	20.624	Potri.017G039500		POPTR_0017s06680, AT4G15240,	AT4G15240	Protein of unknown function (DUF604)	2.38763	2.88707	1.8727	0.984996	0.823346	0.650326	1.4118	6e-06	2.72e-05
qLFLOW-LG13-3	4	141.229	Potri.013G036500	similar to expressed protein in Arabidopsis thaliana; [ ortholog of At3g04890,]	POPTR_0030s00510, eugene3.00130351, AT3G04890,	AT3G04890	Uncharacterized conserved protein (DUF2358)	5.74945	6.85279	6.56332	17.5633	14.9148	13.4031	-1.3893	6.32e-13	6.23e-12
qLFLOW-LG13-3	4	141.229	Potri.013G036600		POPTR_0030s00520, eugene3.00130352, AT4G08850,	AT4G08850	Leucine-rich repeat receptor-like protein kinase family protein	0.84142	1.01389	0.817305	2.48502	2.12554	1.70246	-1.3687	2.89e-06	1.37e-05
qPn-LG7-16	4.58	19.158	Potri.007G059800		, AT4G35730,	AT4G35730	Regulator of Vps4 activity in the MVB pathway protein	24.562	18.8652	26.0104	5.59987	5.11038	5.05241	2.0083	7.53e-19	1.16e-17
qCi-LG4-3	4.37	55.137	Potri.004G085600	similar to MutT-like protein. [ORG:Cucumis sativus]; [ co-ortholog (1of2) of AAP57672, ]	POPTR_0004s08400, grail3.0038010701, AT1G18300,atnudt4,NUDT4	AT1G18300	nudix hydrolase homolog 4	10.5427	7.71999	8.21893	16.1614	18.8895	17.9189	-1.1301	5.4e-12	4.86e-11
qCi-LG4-11	4.69	55.662	Potri.009G015500		POPTR_0009s02080, AT5G07900,	AT5G07900	Mitochondrial transcription termination factor family protein	2.71059	2.08361	1.97468	0.704471	0.766489	1.14911	1.2362	0.014882	0.034832
qCi-LG4-11	4.69	55.662	Potri.009G015600		POPTR_0009s02090, AT5G22050,	AT5G22050	Protein kinase superfamily protein	1.18511	1.2964	1.44915	2.23142	3.27472	3.37982	-1.309	7.82e-05	0.00029679
qSPAD-LG18-3	4.14	76.837	Potri.T094000		POPTR_0018s10470, AT3G23760,	AT3G23760	unknown	46.7992	48.1589	47.9959	84.2227	99.8916	106.558	-1.1554	6.92e-15	7.98e-14
qSPAD-LG18-3	4.14	76.837	Potri.T094200		, AT4G11650,ATOSM34,OSM34	AT4G11650	osmotin 34	160.508	74.5674	139.074	30.983	61.1147	35.7939	1.4212	0.0032254	0.0089439
qSPAD-LG18-3	4.14	76.837	Potri.T094100		, AT4G11650,ATOSM34,OSM34	AT4G11650	osmotin 34	71.4381	45.8903	70.6195	18.6173	24.6242	20.9137	1.4205	1.53e-06	7.55e-06
qSPAD-LG15-15	4.11	133.235	Potri.015G037500		POPTR_0798s00200,NULL,	NULL	NULL	1.09365	0.707944	3.0235	0	0	0	Inf	0.0010991	0.0033702
qSLA-LG13-2	4.07	108.143	Potri.006G268800		, AT5G10730,	AT5G10730	NAD(P)-binding Rossmann-fold superfamily protein	0.0764676	0	0	3.07499	4.26697	3.92541	-7.3255	3.74e-11	3.13e-10

## Sheet: Table S6
Table S6 The expression profiles of the DEGs related to auxin and gibberellins pathways in P. deltoides ‘Danhong’ and P. simonii ‘Tongliao1’
Gene id	Description	Synonyms	At	at desc	Pd_1	Pd_2	Pd_3	Ps_1	Ps_2	Ps_3	log2FoldChange	pval	padj
Potri.013G041300	similar to Auxin-induced protein IAA4. [ORG:Pisum sativum]; [ co-ortholog (3of3) of CAA48297, P49679, CAC84712, BAA85822, CAA48298, S39075, ]	POPTR_0013s03860, estExt_fgenesh4_pg.C_LG_XIII0196, Pt-IAA8.2, AT5G43700,ATAUX2-11,IAA4	AT5G43700	AUX/IAA transcriptional regulator family protein	8.53205	8.86645	10.0322	23.0747	23.8049	25.9035	-1.5398	1.18e-27	3.12e-26	Auxin related genes
Potri.005G178900		POPTR_0005s20110, AT1G44350,ILL6	AT1G44350	IAA-leucine resistant (ILR)-like gene 6	0.245396	0.862325	0.678417	2.20653	2.02955	1.49967	-1.8133	1.59e-06	7.84e-06
Potri.012G007400		POPTR_0012s00750, AT5G54140,ILL3	AT5G54140	IAA-leucine-resistant (ILR1)-like 3	2.04603	2.69617	2.59734	4.79402	4.3882	4.28701	-1.0068	2.25e-06	1.09e-05
Potri.018G127800		POPTR_0018s12790, eugene3.00181144, AT4G28640,BDL,IAA12	AT4G28640	indole-3-acetic acid inducible 11	5.18298	8.82755	6.18104	2.30989	2.33925	1.66653	1.5484	5.61e-05	0.00021902
Potri.002G044900	similar to auxin-induced protein aux28 - soybean. [ORG:Glycine max]; [ co-ortholog (1of3) of P13089, AAA33945, AAC36584, A28993, CAC84711, BAA81687, ]	POPTR_0002s04580, Pt-AUX28.3, grail3.0003037201, AT4G14550,IAA14,SLR	AT4G14550	indole-3-acetic acid inducible 14	39.4621	41.6366	33.1758	15.0181	14.5204	16.9678	1.1659	2.89e-14	3.16e-13
Potri.003G056900	similar to Auxin-induced protein 22A (Indole-3-acetic acid induced protein ARG3). [ORG:Vigna radiata var. radiata]; [ co-ortholog (3of3) of O24541, P32293, BAA03308, CAA48299, P13088, At1g52830, At3g1	POPTR_0003s05560, estExt_fgenesh4_pm.C_LG_III0099, Pt-AUX22.3, AT3G15540,IAA19,MSG2	AT3G15540	indole-3-acetic acid inducible 19	5.85949	9.21302	7.50126	23.5744	22.5254	29.3862	-1.8746	1.17e-15	1.43e-14
Potri.001G177500		POPTR_0001s17780, AT3G15540,IAA19,MSG2	AT3G15540	indole-3-acetic acid inducible 19	9.41234	8.67231	12.7433	21.4723	16.2332	19.305	-1.0196	5.97e-07	3.13e-06
Potri.013G041400		POPTR_0013s03870, AT3G04730,IAA16	AT3G04730	indoleacetic acid-induced protein 16	32.4053	37.2772	28.585	71.2386	80.4267	87.6212	-1.4149	5.76e-20	9.66e-19
Potri.003G048100		POPTR_0003s04650, AT3G16500,IAA26,PAP1	AT3G16500	phytochrome-associated protein 1	13.8462	10.0691	12.6571	3.47425	3.88091	3.2869	1.6514	7.29e-15	8.39e-14
Potri.011G059100		POPTR_0011s05810, AT2G33860,ARF3,ETT	AT2G33860	Transcriptional factor B3 family protein / auxin-responsive factor AUX/IAA-related	8.26098	10.5368	7.60071	1.54913	2.87198	2.11813	1.8846	2.25e-11	1.92e-10
Potri.005G236700		POPTR_0005s25800, AT1G19850,ARF5,IAA24,MP	AT1G19850	Transcriptional factor B3 family protein / auxin-responsive factor AUX/IAA-related	16.3361	15.4514	17.2188	4.85094	5.88001	4.7266	1.535	3.16e-35	1.2e-33
Potri.006G037000	similar to putative auxin efflux carrier protein 10. [ORG:Medicago truncatula]; [ co-ortholog (2of3) of AAT48630, AAM54034, ]	POPTR_0006s03540, PIN8, Pt-PIN2.2, eugene3.00060333, AT1G73590,ATPIN1,PIN1	AT1G73590	Auxin efflux carrier family protein	2.72875	3.38116	3.43415	0.0712078	0.0757549	0	5.9012	1.47e-36	5.96e-35
Potri.014G146800		POPTR_0014s14390, PIN15, fgenesh4_pg.C_LG_XIV000875, AT5G57090,ATPIN4,PIN4	AT5G57090	Auxin efflux carrier family protein	10.8882	18.7538	11.6834	32.3949	30.147	37.1047	-1.4016	1.56e-11	1.35e-10
Potri.016G035300	similar to putative auxin efflux carrier protein 10. [ORG:Medicago truncatula]; [ co-ortholog (1of3) of AAT48630, AAM54034, ]	POPTR_0016s03450, PIN2, Pt-PIN2.3, estExt_Genewise1_v1.C_LG_XVI1213, AT1G73590,ATPIN1,PIN1	AT1G73590	Auxin efflux carrier family protein	31.7968	24.7169	32.3087	10.5576	11.63	11.3932	1.2723	2.18e-13	2.22e-12
Potri.005G187500	similar to PIN-FORMED 6; [ co-ortholog (1of2) of At1g77110, ]	POPTR_0005s20990, PIN4, Pt-PIN6.2, estExt_fgenesh4_pm.C_LG_V0399, AT1G77110,PIN6	AT1G77110	Auxin efflux carrier family protein	4.73917	3.63287	5.20807	1.72145	1.62993	2.11533	1.1796	1.47e-07	8.37e-07
Potri.008G129400	similar to PIN1-like protein. [ORG:Populus tomentosa]; [ co-ortholog (1of2) of At1g70940, AAM55297, AAP59843, AAQ14258, AAM54033, BAD05032, At1g23080, AAM55299, At2g01420, ]	POPTR_0008s12830, fgenesh4_pm.C_LG_VIII000556, Pt-PIN3.2, PIN6, AT1G70940,ATPIN3,PIN3	AT1G70940	Auxin efflux carrier family protein	21.9871	25.6527	22.9602	46.0775	44.0368	41.4675	-1.0284	5.96e-24	1.29e-22
Potri.006G248200	similar to YUCCA; [ co-ortholog (2of2) of At4g32540, ]	POPTR_0006s26430, Pt-YUC.2, gw1.VI.1821.1, AT5G11320,YUC4	AT5G11320	Flavin-binding monooxygenase family protein	1.20715	0.846527	1.20024	0	0.0590878	0.27179	3.1516	1.49e-05	6.36e-05
Potri.011G059100		POPTR_0011s05810, AT2G33860,ARF3,ETT	AT2G33860	Transcriptional factor B3 family protein / auxin-responsive factor AUX/IAA-related	8.26098	10.5368	7.60071	1.54913	2.87198	2.11813	1.8846	2.25e-11	1.92e-10
Potri.005G236700		POPTR_0005s25800, AT1G19850,ARF5,IAA24,MP	AT1G19850	Transcriptional factor B3 family protein / auxin-responsive factor AUX/IAA-related	16.3361	15.4514	17.2188	4.85094	5.88001	4.7266	1.535	3.16e-35	1.2e-33
Potri.013G041300	similar to Auxin-induced protein IAA4. [ORG:Pisum sativum]; [ co-ortholog (3of3) of CAA48297, P49679, CAC84712, BAA85822, CAA48298, S39075, ]	POPTR_0013s03860, estExt_fgenesh4_pg.C_LG_XIII0196, Pt-IAA8.2, AT5G43700,ATAUX2-11,IAA4	AT5G43700	AUX/IAA transcriptional regulator family protein	8.53205	8.86645	10.0322	23.0747	23.8049	25.9035	-1.5398	1.18e-27	3.12e-26
Potri.018G127800		POPTR_0018s12790, eugene3.00181144, AT4G28640,BDL,IAA12	AT4G28640	indole-3-acetic acid inducible 11	5.18298	8.82755	6.18104	2.30989	2.33925	1.66653	1.5484	5.61e-05	0.00021902
Potri.002G044900	similar to auxin-induced protein aux28 - soybean. [ORG:Glycine max]; [ co-ortholog (1of3) of P13089, AAA33945, AAC36584, A28993, CAC84711, BAA81687, ]	POPTR_0002s04580, Pt-AUX28.3, grail3.0003037201, AT4G14550,IAA14,SLR	AT4G14550	indole-3-acetic acid inducible 14	39.4621	41.6366	33.1758	15.0181	14.5204	16.9678	1.1659	2.89e-14	3.16e-13
Potri.003G056900	similar to Auxin-induced protein 22A (Indole-3-acetic acid induced protein ARG3). [ORG:Vigna radiata var. radiata]; [ co-ortholog (3of3) of O24541, P32293, BAA03308, CAA48299, P13088, At1g52830, At3g1	POPTR_0003s05560, estExt_fgenesh4_pm.C_LG_III0099, Pt-AUX22.3, AT3G15540,IAA19,MSG2	AT3G15540	indole-3-acetic acid inducible 19	5.85949	9.21302	7.50126	23.5744	22.5254	29.3862	-1.8746	1.17e-15	1.43e-14
Potri.001G177500		POPTR_0001s17780, AT3G15540,IAA19,MSG2	AT3G15540	indole-3-acetic acid inducible 19	9.41234	8.67231	12.7433	21.4723	16.2332	19.305	-1.0196	5.97e-07	3.13e-06
Potri.013G041400		POPTR_0013s03870, AT3G04730,IAA16	AT3G04730	indoleacetic acid-induced protein 16	32.4053	37.2772	28.585	71.2386	80.4267	87.6212	-1.4149	5.76e-20	9.66e-19
Potri.005G178900		POPTR_0005s20110, AT1G44350,ILL6	AT1G44350	IAA-leucine resistant (ILR)-like gene 6	0.245396	0.862325	0.678417	2.20653	2.02955	1.49967	-1.8133	1.59e-06	7.84e-06
Potri.012G007400		POPTR_0012s00750, AT5G54140,ILL3	AT5G54140	IAA-leucine-resistant (ILR1)-like 3	2.04603	2.69617	2.59734	4.79402	4.3882	4.28701	-1.0068	2.25e-06	1.09e-05
Potri.005G065400	similar to probable gibberellin 20-oxidase - garden pea. [ORG:Pisum sativum]; [ co-ortholog (1of6) of AAB67838, T06533, AAC49758, T09664, CAA51744, T09675, T11849, AAB64345, ]	POPTR_0005s06660, GA20ox2-2, estExt_fgenesh4_pm.C_LG_V0022, AT5G51810,AT2353,ATGA20OX2,GA20OX2	AT5G51810	gibberellin 20 oxidase 2	0.0463543	0	0	6.60519	5.56123	5.18877	-8.6701	3.03e-53	2.37e-51	Gibberellin related genes
Potri.003G057400	similar to gibberellin 3-beta-hydroxylase. [ORG:Cucurbita maxima]; [ co-ortholog (2of2) of AAC96016, AAC49792, AAC96015, At1g80340, CAB92914, AAC96017, T06240, AAC49795, AAB65829, At1g15550, T06245, T	POPTR_0003s05610, Pt-LE.2, fgenesh4_pg.C_LG_III000353, GA3ox2, AT1G15550,ATGA3OX1,GA3OX1,GA4	AT1G15550	gibberellin 3-oxidase 1	0.272443	1.0172	0.484193	3.19825	2.22609	5.05038	-2.6983	6.44e-05	0.00024836
Potri.007G103800	similar to probable gibberellin 20-oxidase - garden pea. [ORG:Pisum sativum]; [ co-ortholog (5of6) of AAB67838, T06533, AAC49758, T09664, CAA51744, T09675, T11849, AAB64345, ]	POPTR_0007s04360, GA20ox5, fgenesh4_pm.C_LG_VII000149, AT5G51810,AT2353,ATGA20OX2,GA20OX2	AT5G51810	gibberellin 20 oxidase 2	27.946	21.2446	21.7824	93.0968	152.406	121.749	-2.5004	8.12e-12	7.18e-11
Potri.001G176600	similar to gibberellin 3-beta-hydroxylase. [ORG:Cucurbita maxima]; [ co-ortholog (1of2) of AAC96016, AAC49792, AAC96015, At1g80340, CAB92914, AAC96017, T06240, AAC49795, AAB65829, At1g15550, T06245, T	POPTR_0001s17680, GA3ox1, Pt-LE.1, eugene3.00011087, AT1G15550,ATGA3OX1,GA3OX1,GA4	AT1G15550	gibberellin 3-oxidase 1	0.276748	0.106367	0.0239091	0.483863	0.941048	0.320637	-2.219	0.017377	0.039889
Potri.006G044400		POPTR_0006s04300, AT1G74670,	AT1G74670	Gibberellin-regulated family protein	5.19639	8.21929	3.9368	22.888	19.5865	17.8833	-1.9269	1.26e-18	1.91e-17
Potri.001G378400	similar to dioxygenase. [ORG:Marah macrocarpus]; [ co-ortholog (2of3) of At1g78440, CAA70330, ]	POPTR_0001s38760, GA2ox1, eugene3.00012757, Pt-GA2.7, AT1G78440,ATGA2OX1,GA2OX1	AT1G78440	Arabidopsis thaliana gibberellin 2-oxidase 1	2.71339	3.11958	3.65286	8.74559	8.06425	7.16639	-1.4684	4.74e-11	3.93e-10
Potri.010G096800		POPTR_0010s10700, AT4G21200,ATGA2OX7,GA2OX7	AT4G21200	gibberellin 2-oxidase 8	9.4651	7.38526	9.03185	2.88267	3.23712	2.90254	1.3903	3.15e-11	2.65e-10
Potri.005G239000		, AT2G18420,	AT2G18420	Gibberellin-regulated family protein	2.15887	4.08494	2.98419	1.37916	1.04251	0.769613	1.4033	0.0042667	0.011517
Potri.015G071500	similar to unnamed protein product. [ORG:Glycine max]; [ co-ortholog (1of2) of CAD35168, CAD35170, CAD35169, ]	POPTR_0015s08290, estExt_Genewise1_v1.C_LG_XV1366, AT5G14920,	AT5G14920	Gibberellin-regulated family protein	134.961	107.505	124.457	30.4122	34.467	42.2849	1.6432	2.78e-22	5.43e-21
Potri.001G350600		POPTR_0001s34750, AT5G14920,	AT5G14920	Gibberellin-regulated family protein	48.603	41.3758	40.2612	14.2402	6.97786	11.2985	1.87	8.96e-22	1.69e-20
Potri.005G184400	similar to probable gibberellin 20-oxidase - garden pea. [ORG:Pisum sativum]; [ co-ortholog (2of6) of AAB67838, T06533, AAC49758, T09664, CAA51744, T09675, T11849, AAB64345, ]	POPTR_0005s20660, GA20ox3, estExt_fgenesh4_pm.C_LG_V0384, AT5G51810,AT2353,ATGA20OX2,GA20OX2	AT5G51810	gibberellin 20 oxidase 2	11.0012	11.0666	9.8	1.66223	0.909452	3.29238	2.3035	3.08e-21	5.64e-20
Potri.001G297700		POPTR_0001s30500, AT5G59845,	AT5G59845	Gibberellin-regulated family protein	207.178	140.13	168.294	34.9454	19.6621	23.3904	2.5945	5.72e-17	7.66e-16
Potri.011G134000		, AT4G21200,ATGA2OX8,GA2OX8	AT4G21200	gibberellin 2-oxidase 8	8.36395	9.78466	8.33045	0.34466	1.02144	0.361412	3.814	4.85e-32	1.61e-30
Potri.009G092600		POPTR_0009s09560, AT5G59845,	AT5G59845	Gibberellin-regulated family protein	16.2492	14.8841	12.1721	0	0	0	Inf	7.43e-56	6.4e-54

## Sheet: Table S7
Table S7 The expression patterns of GRFs and cyclins of Pd and Ps in Fig. 4 and Fig. S2.
Gene id	Synonyms	at desc	Pd1	Pd2	Pd3	Ps1	Ps2	Ps3	log2FoldChange	pval	padj
Potri.003G118100	PtrGRF12b	growth-regulating factor 2	44.9788	42.7735	44.4398	24.3553	16.8383	16.1291	1.0758	1.76e-15	2.12e-14
Potri.001G082700	PtrGRF8	growth-regulating factor 8	2.76362	4.12524	4.08665	1.60127	1.90525	1.16849	1.1028	0.00012223	0.00044924
Potri.006G143200	PtrGRF6a	growth-regulating factor 5	8.39248	9.36587	10.8114	4.29937	4.35997	3.34813	1.1209	4.09e-10	3.1e-09
Potri.002G115100	PtrGRF1/2c	growth-regulating factor 1	9.91644	11.8384	11.1701	4.14855	5.21496	3.98995	1.1727	3.31e-09	2.29e-08
Potri.007G007100	PtrGRF1/2a	growth-regulating factor 1	17.9963	17.855	19.3441	6.86001	7.79069	6.63928	1.2444	1.45e-20	2.54e-19
Potri.002G115300	PtrGRF2	growth-regulating factor 2	26.6359	21.4172	22.0296	9.54782	8.55097	4.60865	1.4999	1.55e-07	8.78e-07
Potri.014G007200	PtrGRF1/2b	growth-regulating factor 1	16.7661	16.522	19.1075	4.91279	4.86733	5.54492	1.6414	6.07e-31	1.91e-29
Potri.001G114000	PtrGRF12a	growth-regulating factor 7	45.6465	50.0481	52.6917	10.5735	8.52631	6.6053	2.4002	2.4e-62	2.51e-60
Potri.018G065400	PtrGRF6b	growth-regulating factor 5	7.31205	8.54162	8.78903	1.19108	1.30938	0.906665	2.7258	2.64e-34	9.77e-33
Potri.019G042300	PtrGRF11b	growth-regulating factor 5	0.32461	0.453682	0.897412	0.051595	0	0	4.8925	0.0013786	0.0041474
Potri.005G181400	CYCA1;1	Cyclin A1;1	34.5121	28.4471	35.4527	12.8159	12.1066	10.6734	1.3372	2.36e-20	4.08e-19
Potri.002G080000	CYCA1;1	Cyclin A1;1	29.1243	25.7219	28.9693	11.3898	12.324	8.22442	1.2639	1.21e-23	2.56e-22
Potri.018G034100	CYCA2;1	cyclin a2;1	45.1263	37.1926	44.0152	11.9591	16.3219	15.8111	1.3876	2.77e-20	4.77e-19
Potri.001G177100	CYCA2;4	Cyclin A2;4	9.10173	9.49599	12.1081	4.84201	3.77659	4.92523	1.0477	1.03e-07	5.97e-07
Potri.009G093100	CYCA3;1	Cyclin A3;1	2.17767	2.06232	2.26365	0.121837	0.121517	0.223579	3.6642	7.85e-14	8.36e-13
Potri.002G121500	CYCA3;4	CYCLIN A3;4	20.7114	22.598	19.6437	7.50852	9.53112	8.87952	1.15	3.6e-15	4.23e-14
Potri.009G066600	CYCB1;4	Cyclin B1;4	11.4613	10.9432	12.1462	2.17967	2.1599	1.26159	2.4976	2e-32	6.74e-31
Potri.001G272000	CYCB1;4	Cyclin B1;4	29.75	22.9337	28.4464	6.10541	5.34442	5.26953	2.1483	2.04e-28	5.66e-27
Potri.005G100000	CYCB2;3	Cyclin B2;1	14.9941	11.1246	16.148	3.4933	3.64104	3.31108	1.886	1.16e-13	1.22e-12
Potri.002G010000	CYCB2;4	CYCLIN B2;4	41.888	35.9512	44.5413	7.88222	9.07178	7.72356	2.18	3.64e-45	2.15e-43
Potri.009G165800	CYCB2;4	CYCLIN B2;4	22.1904	17.0118	19.3324	4.06384	5.07162	3.93761	2.0338	1.66e-24	3.7e-23
Potri.005G251400	CYCB2;4	CYCLIN B2;4	23.1987	14.8862	23.203	8.417	7.42546	7.22741	1.279	5.28e-06	2.41e-05
Potri.008G083200	CYCB3;1	cyclin b3;1	14.0924	11.7178	15.8484	5.38713	3.82327	2.72868	1.6744	5.57e-13	5.51e-12
Potri.010G173200	CYCB3;1	cyclin b3;1	18.6885	17.3662	20.5665	8.27386	6.71354	6.63363	1.2583	1.03e-21	1.93e-20
Potri.001G292300	CYCD1;1	CYCLIN D1;1	2.25535	2.76259	1.67283	4.13558	4.88567	4.5495	-1.1495	2.61e-06	1.25e-05
Potri.002G103500	CYCD2;1	Cyclin D2;1	0.81514	0.835455	1.08503	1.84746	2.3164	1.74353	-1.2407	0.00018937	0.00067374
Potri.002G123000	CYCD3;1	CYCLIN D3;1	0.541865	0.610907	0.79895	11.9371	13.5309	11.1008	-4.3586	7.45e-83	1.29e-80
Potri.014G023000	CYCD3;1	CYCLIN D3;1	75.8155	64.2835	74.7849	16.9219	19.292	16.4891	1.8978	1.42e-51	1.07e-49
Potri.009G097800	CYCD3;1	CYCLIN D3;1	65.2603	55.7995	66.0768	18.0866	19.9562	16.9988	1.6356	4.07e-41	1.97e-39
Potri.013G149000	CYCD6;1	Cyclin D6;1	2.22698	3.08134	3.73247	0	0.194168	0	5.4259	1.39e-16	1.81e-15
Potri.011G040900	CYCD6;1	Cyclin D6;1	12.2461	13.3529	14.5094	4.78597	3.73255	3.69791	1.5844	1.99e-18	2.97e-17
Potri.019G118600	CYCD6;1	Cyclin D6;1	13.3174	11.9229	12.3453	4.9019	3.81656	4.09462	1.422	2.46e-14	2.71e-13
Potri.006G088300	CYCD7;1	CYCLIN D7;1	4.58488	3.89845	3.25733	0.985225	0.53598	0.87658	2.16	2.54e-09	1.77e-08
Potri.006G035200	CYCB1;2	Cyclin family protein	36.319	29.5332	40.5386	7.96447	6.675	6.74745	2.1835	1.01e-22	2.02e-21
Potri.016G033000	CYCB1;2	Cyclin family protein	36.9471	33.3546	42.5064	10.1693	7.92957	9.00073	1.9258	3.69e-30	1.12e-28
Potri.007G121500	CYCP2;1	cyclin p2;1	6.42762	6.283	5.99395	13.452	17.6122	18.2763	-1.5306	5.09e-13	5.05e-12
Potri.015G112200	CYCP4;1	cyclin p4;1	0.979469	0.392822	0.765254	7.8179	6.11903	7.95499	-3.4882	4.99e-19	7.8e-18

## Sheet: Table S8
Table S8 The expression patterns of secondary wall related genes
Gene id	Description	Synonyms	Attr	At	at desc	Pd_1	Pd_2	Pd_3	Ps_1	Ps_2	Ps_3	log2FoldChange	pval	padj
Potri.018G095100	similar to xyloglucan endo-1; similar to 4-beta-D-glucanase (EC 3.2.1.-) - adzuki bean. [ORG:Vigna angularis]; [ co-ortholog (12of15) of AAR27065, BAA03922, BAC03237, AAN07898, AAN03485, Q41638, BAA03	POPTR_0018s10320, gw1.XVIII.2850.1, Pt-EXT.8, AT4G25810,XTH23,XTR6	NoExp	AT4G25810	xyloglucan endotransglycosylase 6	7.76303	5.53376	4.90125	0.0939294	0.26231	0.114911	5.1473	2.97e-20	5.1e-19	XTH
Potri.014G152700		POPTR_0014s15090, AT1G11545,XTH8	!v3,!e	AT1G11545	xyloglucan endotransglucosylase/hydrolase 8	0.0875437	0.134588	0.181516	1.22448	0.549566	1.62283	-3.2119	0.00085406	0.0026799	XTH
Potri.002G153200		POPTR_0002s15460, eugene3.00021425, AT2G01850,ATXTH27,EXGT-A3,XTH27	!v3,!f	AT2G01850	endoxyloglucan transferase A3	4.13805	3.26141	3.90986	0.641068	0.36536	0.261422	3.0294	3.2e-13	3.23e-12	XTH
Potri.018G084300	similar to xyloglucan endotransglycosylase. [ORG:Lotus corniculatus var. japonicus]; [ co-ortholog (1of2) of BAD36901, At4g28850, ]	POPTR_0018s09120, Pt-LJRH102.2, fgenesh4_pg.C_LG_XVIII000708, AT4G28850,ATXTH26,XTH26	!v3,!a	AT4G28850	xyloglucan endotransglucosylase/hydrolase 26	7.61708	7.6165	6.97654	0.541366	1.25266	1.05967	2.8301	6.18e-18	8.9e-17	XTH
Potri.006G122900	similar to Probable xyloglucan endotransglucosylase/hydrolase protein 32 precursor (EC 2.4.1.207) (At-XTH32) (XTH-32).; [ co-ortholog (1of2) of At2g36870, ]	POPTR_0006s12480, Pt-XTH32.1, gw1.28.766.1, AT2G36870,XTH32	!v3,!e	AT2G36870	xyloglucan endotransglucosylase/hydrolase 32	12.672	9.83025	8.89213	2.23589	1.02715	1.2157	2.6802	4.5e-17	6.07e-16	XTH
Potri.013G005700	similar to putative xyloglucan endotransglycosylase. [ORG:Cucumis sativus]; [ ortholog of CAD88260,At4g30270,CAD87535,CAD87536,At4g25810,CAA10231,BAB86890,CAD88261,At5g57560,CAD87534,]	POPTR_0013s00710, Pt-XTH3.1, eugene3.00130049, AT4G25810,XTH23,XTR6	!v3,!e	AT4G25810	xyloglucan endotransglycosylase 6	20.5317	7.30328	13.504	3.51934	1.57251	1.14812	2.6014	0.00043034	0.0014279	XTH
Potri.009G006600	similar to Probable xyloglucan endotransglucosylase/hydrolase protein 31 precursor (EC 2.4.1.207) (At-XTH31) (XTH-31) (AtXTR8).; [ ortholog of At3g44990,]	POPTR_0009s01210, fgenesh4_pg.C_LG_IX001489, Pt-XTR8.1, AT2G36870,XTH32	!v3,!e	AT2G36870	xyloglucan endotransglucosylase/hydrolase 32	4.768	3.68071	3.64595	13.9411	19.1619	17.0986	-2.1829	8.68e-21	1.55e-19	XTH
Potri.010G102300	similar to xyloglucan endotransglycosylase. [ORG:Pyrus communis]; [ co-ortholog (2of2) of At2g01850, At1g14720, BAC58039, ]	POPTR_0010s11280, Pt-EXGT.3, grail3.0006015301, AT1G14720,ATXTH28,EXGT-A2,XTH28,XTR2	!v3,!g	AT1G14720	xyloglucan endotransglucosylase/hydrolase 28	13.6115	8.90351	12.2374	3.38592	2.5215	3.0508	1.8244	2.36e-10	1.83e-09	XTH
Potri.002G236200	similar to brassinosteroid-regulated protein. [ORG:Glycine max]; [ co-ortholog (1of2) of AAA81350, At3g23730, T07678, P35694, At4g14130, ]	POPTR_0002s23730, Pt-XTR7.2, estExt_Genewise1_v1.C_LG_II3807, AT3G23730,XTH16	!v3,!e	AT3G23730	xyloglucan endotransglucosylase/hydrolase 16	14.8695	15.5083	13.7794	5.28273	3.71721	3.83354	1.6528	2.74e-19	4.36e-18	XTH
Potri.008G138400	similar to xyloglucan endotransglycosylase. [ORG:Pyrus communis]; [ co-ortholog (1of2) of At2g01850, At1g14720, BAC58039, ]	POPTR_0008s13780, estExt_Genewise1_v1.C_LG_VIII2102, Pt-EXGT.4, AT2G01850,ATXTH28,EXGT-A2,XTH28,XTR2	!v3,!e	AT2G01850	endoxyloglucan transferase A3	14.132	13.0265	13.9833	25.0541	27.5452	26.5724	-1.075	3.6e-19	5.67e-18	XTH
Potri.004G021000	similar to xyloglucan:xyloglucosyl transferase; putative; similar to xyloglucan endotransglycosylase; putative; similar to endo-xyloglucan transferase; putative; similar to endo-xyloglucan transferase	POPTR_0004s02030, gw1.IV.1816.1, AT1G11545,XTH8	!v3,!e	AT1G11545	xyloglucan endotransglucosylase/hydrolase 8	7.59715	7.37666	6.26403	10.766	13.6475	15.5466	-1.0434	4.01e-06	1.87e-05	XTH
Potri.006G071200	similar to xyloglucan endo-1; similar to 4-beta-D-glucanase (EC 3.2.1.-) - adzuki bean. [ORG:Vigna angularis]; [ co-ortholog (15of15) of AAR27065, BAA03922, BAC03237, AAN07898, AAN03485, Q41638, BAA03	POPTR_0006s07060, Pt-EXT.6, fgenesh4_pg.C_LG_VI000528, AT4G25810,XTH23,XTR6	NoExp	AT4G25810	xyloglucan endotransglycosylase 6	50.5224	29.2703	34.556	86.2584	62.3966	66.6522	-1.0425	0.00025636	0.00088933	XTH
Potri.006G052600	similar to cellulose synthase. [ORG:Populus tremuloides]; [ co-ortholog (2of6) of AAT66941, AAL23710, AAO25536, AAQ95211, ]	POPTR_0006s05110, eugene3.00060479, Pt-CESA4.1, AT5G05170,ATCESA3,ATH-B,CESA3,CEV1,IXR1	!v3,!h	AT5G05170	Cellulose synthase family protein	5.28756	6.83911	6.04045	15.9376	13.5212	14.6684	-1.4115	2.76e-30	8.42e-29	CES
Potri.013G019800		POPTR_0013s02050, AT2G21770,CESA09,CESA9	!v3,!h	AT2G21770	cellulose synthase A9	12.8307	12.2738	11.8929	27.4557	23.5077	25.7568	-1.183	1.05e-29	3.12e-28	CES
Potri.016G054900	similar to cellulose synthase. [ORG:Populus tremuloides]; [ co-ortholog (3of6) of AAT66941, AAL23710, AAO25536, AAQ95211, ]	POPTR_0016s05520, Pt-CESA4.2, eugene3.00160483, AT5G05170,ATCESA3,ATH-B,CESA3,CEV1,IXR1	!v3,!miR,!h	AT5G05170	Cellulose synthase family protein	46.3612	48.7106	48.4569	20.1062	19.6131	19.6452	1.1429	1.6e-31	5.14e-30	CES
Potri.006G251900	similar to cellulose synthase. [ORG:Populus tremuloides]; [ co-ortholog (1of6) of AAT66941, AAL23710, AAO25536, AAQ95211, ]	POPTR_0006s26810, Pt-CESA4.4, estExt_fgenesh4_pg.C_13980001, AT4G32410,AtCESA1,CESA1,RSW1	!v3,!e	AT4G32410	cellulose synthase 1	46.8501	45.4862	45.0582	91.6482	87.2541	85.7168	-1.0759	2.52e-32	8.44e-31	CES
Potri.004G189000	glycosyl transferase family 2 protein; similar to beta-(1-3)-glucosyl transferase GB:AAC62210 GI:3687658 from (Bradyrhizobium japonicum); similar to cellulose synthase from Agrobacterium tumeficiens (	POPTR_0004s20040, Pt-ATCSLA02.2, eugene3.00660037, AT5G22740,ATCSLA02,ATCSLA2,CSLA02,CSLA2	!v3,!e	AT5G22740	cellulose synthase-like A02	6.66621	11.281	7.90809	27.1373	21.0801	21.6539	-1.5647	7.13e-13	7e-12	CSL
Potri.002G227300	cellulose synthase family protein; similar to Zea mays cellulose synthase-5 (gi:9622882); similar to -2 (gi:9622876); similar to -1 (gi:9622874); similar to cellulose synthase; [ ortholog of At4g15320	POPTR_0002s21420, POPTR_0002s21430, Pt-ATCSLB05.1, estExt_fgenesh4_pg.C_LG_II2039, AT2G32540,ATCSLB04,ATCSLB4,CSLB04	NoExp	AT2G32540	cellulose synthase-like B4	13.516	11.4054	11.3038	55.7494	57.77	55.226	-2.3497	5.42e-104	1.44e-101	CSL
Potri.014G190700		POPTR_0014s18970, AT3G07330,ATCSLC06,ATCSLC6,CSLC06,CSLC6	NoExp	AT3G07330	Cellulose-synthase-like C6	0	0	0	0.747262	0.476988	0.162521	Inf	0.00026084	0.0009031	CSL
Potri.014G190900		POPTR_0014s18950, AT3G07330,ATCSLC06,ATCSLC6,CSLC06,CSLC6	!v3,!miR,!h	AT3G07330	Cellulose-synthase-like C6	0	0	0	1.41562	1.72672	1.92425	Inf	3.35e-42	1.72e-40	CSL
Potri.003G177800	cellulose synthase family protein; similar to gi:2827143 from Arabidopsis thaliana (Ath-B); similar to cellulose synthase; [ co-ortholog (1of2) of At2g33100, ]	POPTR_0003s17630, fgenesh4_pg.C_LG_III001500, Pt-ATCSLD1.1, AT2G33100,ATCSLD1,CSLD1	NoExp	AT2G33100	cellulose synthase-like D1	0.163369	0.219766	0.254052	0	0	0	Inf	0.00013532	0.00049339	CSL
Potri.001G136200	similar to cellulose synthase-like D1 protein; similar to PtCSLD1. [ORG:Populus tremuloides]; [ co-ortholog (1of3) of AAN32658, ]	POPTR_0001s01880, fgenesh4_pm.C_scaffold_29000116, AT3G03050,ATCSLD3,CSLD3,KJK	!v3,!a	AT3G03050	cellulose synthase-like D3	10.6903	5.92831	8.15806	4.24143	3.44735	3.27853	1.0464	0.0013696	0.0041229	CSL
Potri.002G200300	cellulose synthase family protein; similar to cellulose synthase catalytic subunit (gi:13925881) from Nicotiana alata; similar to cellulose synthase-4 (gi:9622880) from Zea mays; similar to cellulose	POPTR_0002s20130, eugene3.00021804, Pt-ATCSLD5.2, AT1G02730,ATCSLD5,CSLD5,SOS6	!v3,!e	AT1G02730	cellulose synthase-like D5	4.46877	3.30974	4.29469	1.39724	1.80879	1.43027	1.2513	4.88e-10	3.67e-09	CSL
Potri.014G125100	cellulose synthase family protein; similar to cellulose synthase catalytic subunit (gi:13925881) from Nicotiana alata; similar to cellulose synthase-4 (gi:9622880) from Zea mays; similar to cellulose	POPTR_0014s12000, gw1.XIV.2418.1, Pt-ATCSLD5.1, AT1G02730,ATCSLD5,CSLD5,SOS6	!v3,!e	AT1G02730	cellulose synthase-like D5	26.5636	18.6712	24.3179	6.18956	6.14711	5.82015	1.8074	2.37e-14	2.61e-13	CSL
Potri.001G369100	cellulose synthase family protein; similar to cellulose synthase catalytic subunit (gi:13925881) from Nicotiana alata; similar to cellulose synthase-5 (gi:9622882) from Zea mays; similar to cellulose	POPTR_0001s37770, fgenesh4_pm.C_LG_I001167, Pt-ATCSLE1.1, AT1G55850,ATCSLE1,CSLE1	NoExp	AT1G55850	cellulose synthase like E1	14.3038	15.5918	15.5784	8.17545	6.08593	5.89908	1.0434	1.19e-14	1.34e-13	CSL
Potri.006G004200		POPTR_0006s00610, gw1.VI.1648.1, AT1G55850,ATCSLE1,CSLE1	!v3,!e	AT1G55850	cellulose synthase like E1	24.6384	36.7363	31.6003	0	0	0.0623298	10.389	7.07e-69	8.79e-67	CSL
Potri.010G074700		POPTR_0010s08550, fgenesh4_pg.C_LG_X000693, AT4G24010,ATCSLG1,CSLG1	!v3,!c	AT4G24010	cellulose synthase like G1	0.0967021	0.106192	0	3.93698	5.41535	3.40792	-6.0972	2.6e-29	7.54e-28	CSL
Potri.010G074800		POPTR_0010s08560, estExt_fgenesh4_pg.C_LG_X0687, AT4G24010,ATCSLG1,CSLG1	!v3,!f	AT4G24010	cellulose synthase like G1	5.84388	6.40348	4.76302	0.308949	0.704308	0.377959	3.4858	1.87e-33	6.67e-32	CSL
Potri.003G142300		POPTR_0003s14220, AT4G23990,ATCSLG3,CSLG3	!v3,!b	AT4G23990	cellulose synthase like G3	18.8488	18.6524	15.7038	73.0598	84.1728	85.9423	-2.3228	4.33e-61	4.27e-59	CSL
Potri.003G142500		POPTR_0003s14250, POPTR_0003s14240, gw1.III.1096.1, AT4G23990,ATCSLG3,CSLG3	!v3,!c	AT4G23990	cellulose synthase like G3	2.95722	2.2827	2.56553	7.2039	5.97234	6.15767	-1.4388	6.82e-14	7.3e-13	CSL
Potri.018G105500		POPTR_0018s11450, POPTR_0018s11440, estExt_fgenesh4_pm.C_LG_XVIII0344, HCQ6, AT5G48930,HCT	NoExp	AT5G48930	hydroxycinnamoyl-CoA shikimate/quinate hydroxycinnamoyl transferase	1.57249	2.08635	2.08431	34.5736	32.4542	27.1532	-4.1656	2.98e-86	5.71e-84	HCT
Potri.003G183900		, AT5G48930,HCT	!v3,!g	AT5G48930	hydroxycinnamoyl-CoA shikimate/quinate hydroxycinnamoyl transferase	7.81416	7.43341	7.48123	24.761	26.1318	31.9377	-1.9979	1.35e-20	2.38e-19	HCT
Potri.005G028000		POPTR_0005s02810, AT5G48930,HCT	NoExp	AT5G48930	hydroxycinnamoyl-CoA shikimate/quinate hydroxycinnamoyl transferase	15.1753	16.6016	18.2405	6.53693	5.58394	4.82962	1.4311	1.51e-17	2.13e-16	HCT
Potri.005G028100		POPTR_0005s02820, eugene3.18780002, HCQ1, AT5G48930,HCT	NoExp	AT5G48930	hydroxycinnamoyl-CoA shikimate/quinate hydroxycinnamoyl transferase	30.2798	33.7608	31.1972	0.860494	0.948137	0.534707	5.218	4.56e-149	2.57e-146	HCT
Potri.005G028400		, AT5G48930,HCT	NoExp	AT5G48930	hydroxycinnamoyl-CoA shikimate/quinate hydroxycinnamoyl transferase	7.17842	7.88284	5.96193	0.316403	0.126228	0	5.4485	4.51e-35	1.71e-33	HCT
Potri.018G104800		POPTR_0018s11380, estExt_fgenesh4_pg.C_LG_XVIII0910, HCQ5, AT5G48930,HCT	!v3,!b	AT5G48930	hydroxycinnamoyl-CoA shikimate/quinate hydroxycinnamoyl transferase	0.960454	1.72268	0.983427	0	0.0744366	0	5.5092	6.76e-10	5e-09	HCT
Potri.018G104700		POPTR_0018s11370, AT5G48930,HCT	!v3,!b	AT5G48930	hydroxycinnamoyl-CoA shikimate/quinate hydroxycinnamoyl transferase	5.10251	7.96952	7.05315	0.213255	0.113436	0.0579756	5.5825	2.26e-29	6.56e-28	HCT
Potri.001G304800	similar to Putative caffeoyl-CoA O-methyltransferase At4g34050 (EC 2.1.1.104) (Trans-caffeoyl-CoA 3-O-methyltransferase) (CCoAMT) (CCoAOMT).; [ co-ortholog (2of2) of At4g34050, ]	POPTR_0001s31220, CAM2, estExt_fgenesh4_pm.C_LG_I1023, AT4G34050,CCoAOMT1	!v3,!g	AT4G34050	S-adenosyl-L-methionine-dependent methyltransferases superfamily protein	16.8691	28.7425	19.3822	45.274	40.9952	35.8138	-1.0389	1.69e-07	9.55e-07	CCoAOMT
Potri.009G099800	similar to Putative caffeoyl-CoA O-methyltransferase At4g34050 (EC 2.1.1.104) (Trans-caffeoyl-CoA 3-O-methyltransferase) (CCoAMT) (CCoAOMT).; [ co-ortholog (1of2) of At4g34050, ]	POPTR_0009s10270, CAM1, grail3.0001059501, AT4G34050,CCoAOMT1	!v3,!g	AT4G34050	S-adenosyl-L-methionine-dependent methyltransferases superfamily protein	70.8348	77.2932	72.9483	31.5783	31.229	31.8554	1.0928	2.28e-24	5.04e-23	CCoAOMT
Potri.001G256400	similar to cinnamyl-alcohol dehydrogenase; similar to putative (CAD); similar to cinnamyl-alcohol dehydrogenase; similar to Eucalyptus gunnii (GI:1143445); similar to apple tree; similar to PIR:T16995	POPTR_0001s26360, CCRL5, estExt_fgenesh4_pg.C_LG_I1820, AT5G19440,	!v3,!a	AT5G19440	NAD(P)-binding Rossmann-fold superfamily protein	1.69708	2.17972	1.84105	34.7796	37.3701	35.7786	-4.369	2.97e-162	2.08e-159	CCR
Potri.016G089200		POPTR_0016s09060, AT3G09780,ATCRR1,CCR1	!v3,!e	AT3G09780	CRINKLY4 related 1	0.0260707	0.220443	0.0720745	1.27629	0.909232	1.02233	-3.4626	9.06e-11	7.32e-10	CCR
Potri.009G057600	similar to putative cinnamoyl-CoA reductase. [ORG:Prunus avium]; [ co-ortholog (8of9) of AAG13987, ]	POPTR_0009s06270, CCRL2, eugene3.00091074, Pt-CCR.9, AT5G19440,	!v3,!f	AT5G19440	NAD(P)-binding Rossmann-fold superfamily protein	7.92783	6.7742	6.60449	23.05	26.6614	24.5272	-1.9306	2.63e-44	1.5e-42	CCR
Potri.010G221200		POPTR_0010s22800, AT2G39180,ATCRR2,CCR2	!v3,!e	AT2G39180	CRINKLY4 related 2	0.468709	0.910213	0.733142	1.87619	1.39376	1.42466	-1.2834	0.00012725	0.00046611	CCR
Potri.016G066000		POPTR_0016s06630, AT1G06820,CCR2,CRTISO	!v3,!a	AT1G06820	carotenoid isomerase	2.50843	3.30362	3.51472	5.59815	6.49705	6.21381	-1.1046	7.64e-13	7.48e-12	CCR
Potri.013G103300		POPTR_0013s10130, AT5G47850,CCR4	NoExp	AT5G47850	CRINKLY4 related 4	0.318206	0.244603	0.381207	0.129815	0.0295938	0.0302498	2.1865	0.007355	0.018726	CCR
Potri.009G057800	similar to putative cinnamoyl-CoA reductase. [ORG:Prunus avium]; [ co-ortholog (1of9) of AAG13987, ]	POPTR_0009s06290, Pt-CCR.6, gw1.IX.3396.1, AT5G19440,	!v3,!miR,!c	AT5G19440	NAD(P)-binding Rossmann-fold superfamily protein	62.2744	61.7386	59.9887	10.7862	12.5575	12.172	2.2426	3.29e-82	5.69e-80	CCR
Potri.008G068700		POPTR_0008s06860, AT3G55950,ATCRR3,CCR3	!v3,!g	AT3G55950	CRINKLY4 related 3	0.560704	0.530472	0.596197	0.0502733	0.120338	0	3.1887	0.00014879	0.00053875	CCR
Potri.016G065300		POPTR_0016s06540, AT4G37980,ATCAD7,CAD7,ELI3,ELI3-1	NoExp	AT4G37980	elicitor-activated gene 3-1	3.8766	4.07457	3.63619	34.6153	34.3792	34.3799	-3.2876	3.51e-114	1.16e-111	CAD
Potri.009G063400	similar to unnamed protein product. [ORG:Fragaria x ananassa]; [ co-ortholog (2of6) of AAK28509, CAC09054, AAD10327, CAC09053, CAC09056, ]	POPTR_0009s06790, Pt-CAD.3, eugene3.00091019, CADL5, AT4G37980,ATCAD7,CAD7,ELI3,ELI3-1	!v3,!f	AT4G37980	elicitor-activated gene 3-1	1.83006	1.6881	2.3273	8.36176	6.53563	7.82873	-2.0915	1.01e-16	1.33e-15	CAD
Potri.009G062800	similar to unnamed protein product. [ORG:Fragaria x ananassa]; [ co-ortholog (4of6) of AAK28509, CAC09054, AAD10327, CAC09053, CAC09056, ]	POPTR_0009s06740, Pt-CAD.5, fgenesh4_pg.C_LG_IX000970, CADL7, AT4G37980,ATCAD7,CAD7,ELI3,ELI3-1	!v3,!d	AT4G37980	elicitor-activated gene 3-1	0.0890317	0.581722	0.184602	1.12855	1.61462	0.571298	-2.0782	0.0031693	0.0088101	CAD
Potri.014G195900		POPTR_0014s18410, gw1.XIV.198.1, AT5G44070,ARA8,ATPCS1,CAD1,PCS1	!v3,!e	AT5G44070	phytochelatin synthase 1 (PCS1)	8.39921	6.4564	7.30393	16.5809	15.8709	16.7873	-1.2826	1.13e-17	1.61e-16	CAD
Potri.002G018300		POPTR_0002s01990, CADL2, eugene3.00020162, AT4G39330,ATCAD9,CAD9	!v3,!b	AT4G39330	cinnamyl alcohol dehydrogenase 9	125.752	161.237	116.574	259.866	264.281	298.351	-1.1584	2.19e-16	2.82e-15	CAD
Potri.001G268600	similar to unnamed protein product. [ORG:Fragaria x ananassa]; [ co-ortholog (5of6) of AAK28509, CAC09054, AAD10327, CAC09053, CAC09056, ]	POPTR_0001s27550, CADL9, eugene3.00011775, Pt-CAD.6, AT4G37980,ATCAD7,CAD7,ELI3,ELI3-1	!v3,!b	AT4G37980	elicitor-activated gene 3-1	33.8442	34.2886	36.4876	20.5621	16.5178	3.67291	1.2368	0.00013908	0.00050581	CAD
Potri.016G078300	similar to mannitol dehydrogenase; putative; similar to ELI3-2 (SP|Q02972|; similar to sinapyl alcohol dehydrogenase (Populus tremuloides) (gi:14279694); [ ortholog of At4g37970,]	POPTR_0016s07910, SAD, POPTR_0016s07900, grail3.0004034803, AT4G37970,ATCAD6,CAD6	!v3,!d	AT4G37970	cinnamyl alcohol dehydrogenase 6	3.60335	4.50289	4.82107	1.41499	1.20965	0.989175	1.709	6.52e-09	4.37e-08	CAD
Potri.006G087100		POPTR_0006s08740, LAC110b, estExt_fgenesh4_pm.C_LG_VI0293, AT5G60020,ATLAC17,LAC17	!v3,!miR,!g	AT5G60020	laccase 17	0	0.113527	0	0.258218	0.473869	0.147418	-3.0745	0.0028383	0.0079792	LAC
Potri.007G023300		POPTR_0007s13050, gw1.VII.3595.1, AT5G03260,LAC11	!v3,!miR,!g	AT5G03260	laccase 11	0.237457	0.816023	0.386159	2.88175	2.70853	1.25482	-2.3752	6.42e-05	0.00024787	LAC
Potri.009G042500		POPTR_0009s04720, eugene3.00091222, AT2G38080,ATLMCO4,IRX12,LAC4,LMCO4	!v3,!miR,!g	AT2G38080	Laccase/Diphenol oxidase family protein	0.29033	0.557935	0.60198	1.72587	1.0733	1.78019	-1.7941	4.95e-06	2.27e-05	LAC
Potri.008G073700	similar to laccase. [ORG:Populus balsamifera subsp. trichocarpa]; [ ortholog of CAC14720,At2g40370,AAM89257,]	POPTR_0008s07370, estExt_fgenesh4_pm.C_LG_VIII0291, LAC90a, Pt-GLAC90.1, AT2G40370,LAC5	!v3,!miR,!g	AT2G40370	laccase 5	0.0451122	0.670429	0.166289	0.893902	0.60835	0.557509	-1.3528	0.021965	0.048982	LAC
Potri.002G084100	similar to LONG CHAIN ACYL-COA SYNTHETASE 9; [ co-ortholog (1of3) of At1g77590, ]	POPTR_0002s08450, Pt-LACS9.3, grail3.0003071602, AT1G77590,LACS9	!v3,!e	AT1G77590	long chain acyl-CoA synthetase 9	30.6163	31.0912	27.9029	59.6879	60.0317	59.2785	-1.1285	1.69e-30	5.22e-29	LAC
Potri.014G169400		POPTR_0014s16730, AT2G04350,LACS8	!v3,!miR,!f	AT2G04350	AMP-dependent synthetase and ligase family protein	8.49677	7.78387	8.72183	3.78561	4.46974	2.97832	1.026	1.42e-10	1.13e-09	LAC
Potri.013G021300		POPTR_0013s02220, eugene3.00130195, AT5G27600,ATLACS7,LACS7	!v3,!d	AT5G27600	long-chain acyl-CoA synthetase 7	11.7612	12.3947	12.6566	5.35141	5.06931	5.34884	1.0919	3.39e-13	3.42e-12	LAC
Potri.014G169600	long-chain-fatty-acid--CoA ligase family protein; long-chain acyl-CoA synthetase family protein; similar to LACS 4 (SP|O35547|from) Rattus norvegicus ; similar to LACS 4 (SP|O60488) from Homo sapiens;	POPTR_0014s16750, estExt_fgenesh4_pm.C_LG_XIV0485, AT2G04350,LACS8	!v3,!e	AT2G04350	AMP-dependent synthetase and ligase family protein	5.43	4.98155	4.9689	1.83679	1.95996	2.09366	1.2536	2.99e-09	2.08e-08	LAC
Potri.016G112100	similar to laccase; putative; similar to diphenol oxidase; putative; similar to diphenol oxidase (Nicotiana tabacum)(GI:1685087); [ ortholog of At2g38080,]	POPTR_0016s11960, LAC1b, eugene3.00161066, AT2G38080,ATLMCO4,IRX12,LAC4,LMCO4	!v3,!miR,!g	AT2G38080	Laccase/Diphenol oxidase family protein	0.464685	0.809652	0.299754	0.189572	0.086433	0.0662619	2.0754	0.0076617	0.01942	LAC
Potri.001G248700		POPTR_0001s25580, fgenesh4_pm.C_LG_I000649, AT2G38080,ATLMCO4,IRX12,LAC4,LMCO4	!v3,!miR,!g	AT2G38080	Laccase/Diphenol oxidase family protein	0.393609	0.814596	0.50223	0.0529371	0.105595	0.0431745	2.9589	0.00051706	0.0016926	LAC
Potri.019G088700		, AT5G09360,LAC14	NoExp	AT5G09360	laccase 14	0.189151	0.178952	0.281574	0	0	0.0207478	4.8142	0.0064655	0.016703	LAC
